# Supplementary material for: Ameliorative Role of Vitamin C against Cypermethrin Induced Oxidative Stress and DNA Damage in Labeo rohita (Hamilton, 1822) Using Single Cell Gel Electrophoresis
Source: Toxics. 2024 Sep 12;12(9):664. doi: 10.3390/toxics12090664 (PMC11435545; doi:10.3390/toxics12090664)
Supplement: Supplementary file 1 [file toxics-12-00664-s001.zip]

Archive with 1 entries (1 files):
- toxics-3153466-supplementary.pdf
